# Supplementary material for: High-Intensity Interval Training, but Not Whole-Body Cryostimulation, Affects Bone-Mechanosensing Markers and Induces the Expression of Differentiation Markers in Osteoblasts Cultured with Sera from Overweight-to-Obese Subjects
Source: J Pers Med. 2024 Sep 24;14(10):1015. doi: 10.3390/jpm14101015 (PMC11508578; doi:10.3390/jpm14101015)
Supplement: Supplementary file 1 [file jpm-14-01015-s001.zip]

Archive with 1 entries (1 files):
- jpm-3136260-supplementary.pdf
